# Supplementary material for: Cellular growth defects triggered by an overload of protein localization processes
Source: Sci Rep. 2016 Aug 19;6:31774. doi: 10.1038/srep31774 (PMC4990933; doi:10.1038/srep31774)
Supplement: Supplementary Table S1 [file srep31774-s2.xls]

## Sheet: Table S1
Table S1. Localization signals and modifications used in this study with amino acid sequences (related to Table 1).
Name	Origin	Length (a.a.)	N or C terminal	Sequence	Reference
Mitochondrial targeting signal (MTS)	Mitochondrial ribosomal protein Mrps12, S. cerevisiae	29	N	MLSRFMSNTWCTPLRQAQRLFSSTTTMQA…	Fujita et al., 2001
Mitochondrial targeting signal 2 (MTS2)	ATP synthase protein 9, mitochondrial precursor N. crassa	69	N	MASTRVLASRLASQMAASAKVARPAVRVAQVSKRTIQTGSPLQTLKRTQMTSIVNATTRQAFQKRAYSS...	Westermann and Neupert, 2000
Mitochondrial targeting signal 3 (MTS3)	Mitochondrial alcohol dehydrogenase Adh3, S. cerevisiae	29	N	MLRTSTLFTRRVQPSLFSRNILRLQSTAA…	Young and Pilgrim, 1986
Signal sequence for vesicle-mediated transport (SS)	EP procyclin, T. Brucei	29	N	MAPRSLYLLAILLFSANLFSGVGFAAAAE…	Clayton and Mowatt, 1989; Ho et al., 2006
Nuclear localization signal (NLS)	Large T-antigen, SV40	8	N	MPKKKRKV…	Kalderon et al., 1984; Miller and Cross, 2000
Nuclear export signal (NES)	cAMP-dependent protein kinase inhibitor, H. Sapiens	15	N	MELALKLAGLDINKT…	Wen et al., 1995; Miller and Cross, 2000
Nuclear export signal short (NES*)	cAMP-dependent protein kinase inhibitor, H. Sapiens	12	N	MELALKLAGLDI…	This study
Cytoplasmic membrane retention signal (CC)	Casein kinase Yck2, S. cerevisiae	186	C	...KLNGGRGWDLSINKKPNLHGYGHPNPPNEKSKRHRSKNHQYSSPDHHHHYNQQQQQQQAQAQAQAQAQAKVQQQQLQQAQAQQQANRYQLQPDDSHYDEEREASKLDPTSYEAYQQQTQQKYAQQQQKQMQQKSKQFANTGANGQTNKYPYNAQPTANDEQNAKNAAQDRNSNKSSKGFFSKLGCC*	Babu et al., 2002
Poly glutamine stretch (Q96)	huntingtin exon 1, H. Sapiens	183	N	MCEQKLISEEDLGAGRSMATLEKLMKAFESLKSFQQQQQQQQQQQQQQQQQQQQQQQQQQQQQQQQQQQQQQQQQQQQQQQQQQQQQQQQQQQQQQQQQQQQQQQQQQQQQQQQQQQQQQQQQQQQQQQQQPPPPPPPPPPPQLPQPPPQAQPLLPQPQPPPPPPPPPPGPAVAEEPLHRPEF…	Park et al., 2013
Misfolding mutant (m3)	Synthetic (N23I, E32K, G40V)	–	–	–	Geiler-Samerotte et al., 2011
Degradation signal (Deg)	Ornithine decarboxylase, M. musculus	25	C	…LPMSCAQESITSLYKKAGSENLYFQ*	Jungbluth et al., 2010
