# Supplementary material for: Cellular growth defects triggered by an overload of protein localization processes
Source: Sci Rep. 2016 Aug 19;6:31774. doi: 10.1038/srep31774 (PMC4990933; doi:10.1038/srep31774)
Supplement: Supplementary Table S2 [file srep31774-s3.xls]

## Sheet: cluster_20150202.txt (3)
Table S2. Genes whose expressions were changed upon high-level expressions of modified GFPs.											Color legend
	Fold change over the avarage of all experiments is shown.										Increased
											Decreased
											Characteristic genes 1
											Characteristic genes 2
											Characteristic genes 3
Cluster	Systematic Name	Gene Name	Deg	GFP	SS	Vector	m3	MTS	NES		Brief Description	GO enriched	Publication enriched	Manually curated
1	YJR150C	DAN1	-3.08	-3.49	-1.38	0.91	1.51	2.94	2.6		Cell wall mannoprotein	0006950 (Response to stress)	19762443 (PAU genes)
1	YLR267W	BOP2	-1.43	-1.29	-0.41	-1.29	1.65	1.46	1.31		Protein of unknown function	0009277 (Cell periphery)	21467572 (Hypoxic response)
1	YMR317W	YMR317W	-2.75	-2.44	-1.01	-0.45	1.58	2.88	2.2		Putative protein of unknown function
1	YOR237W	HES1	-2.13	-2.07	-1.55	0.89	1.54	1.87	1.46		Protein implicated in the regulation of ergosterol biosynthesis
1	YPL272C	PBI1	-2.65	-2.81	-1.36	0.87	2.06	1.98	1.9		Putative protein of unknown function
1	YAR020C	PAU7	-1.43	-1.02	-1.15	-0.72	0.28	2.2	1.84		Member of the seripauperin multigene family
1	YBL108C-A	PAU9	-1.44	-1.13	-1.09	-0.43	0.24	2.18	1.67		Protein of unknown function
1	YBR301W	PAU24	-1.44	-1.09	-1.06	-0.39	0.26	2.11	1.61		Cell wall mannoprotein
1	YCR104W	PAU3	-1.51	-1.15	-1.32	-0.65	0.22	2.43	1.98		Member of the seripauperin multigene family
1	YDR453C	TSA2	-1.2	-1.27	-1.26	-0.3	0.76	1.89	1.38		Stress inducible cytoplasmic thioredoxin peroxidase
1	YDR542W	PAU10	-1.38	-1.05	-1.03	-0.42	0.19	2.12	1.57		Protein of unknown function
1	YEL049W	PAU2	-1.44	-1.03	-1.04	-0.36	0.37	2.07	1.44		Member of the seripauperin multigene family
1	YFL020C	PAU5	-1.62	-1.22	-1.16	-0.37	0.32	2.22	1.83		Member of the seripauperin multigene family
1	YHL046C	PAU13	-1.46	-1.14	-1.14	-0.47	0.27	2.22	1.71		Protein of unknown function
1	YIL011W	TIR3	-1.51	-1.9	-1.36	0.16	0.76	2.19	1.66		Cell wall mannoprotein
1	YIL176C	PAU14	-1.41	-1.11	-1.08	-0.42	0.23	2.16	1.63		Protein of unknown function
1	YIR041W	PAU15	-1.47	-1.08	-1.22	-0.63	0.13	2.35	1.91		Protein of unknown function
1	YJL105W	SET4	-1.57	-1.56	-1.41	0.43	0.85	1.77	1.49		Protein of unknown function, contains a SET domain
1	YJL223C	PAU1	-1.45	-1.1	-1.08	-0.43	0.25	2.16	1.64		Member of the seripauperin multigene family
1	YKL224C	PAU16	-1.48	-1.14	-1.09	-0.42	0.22	2.2	1.72		Protein of unknown function
1	YMR325W	PAU19	-1.52	-1.22	-1.26	-0.58	0.18	2.44	1.97		Protein of unknown function
1	YOR009W	TIR4	-1.92	-1.57	-1.79	-0.81	0.5	3.18	2.42		Cell wall mannoprotein
1	YOR394W	PAU21	-1.59	-1.19	-1.35	-0.65	0.13	2.53	2.13		Protein of unknown function
1	YPL282C	PAU22	-1.64	-1.23	-1.35	-0.66	0.15	2.56	2.16		Protein of unknown function
1	YBR066C	NRG2	-1.58	-1.42	-0.79	0.49	1.13	1.2	0.97		Transcriptional repressor
1	YBR072W	HSP26	-1.16	-1.06	-0.88	-0.73	0.6	2.23	1.01		Small heat shock protein (sHSP) with chaperone activity
1	YBR294W	SUL1	-1.15	-1.39	0.85	-1.17	0.62	1.31	0.94		High affinity sulfate permease of the SulP anion transporter family
1	YGR213C	RTA1	-1.18	-2.12	0.41	-0.84	0.84	1.45	1.44		Protein involved in 7-aminocholesterol resistance
1	YGR294W	PAU12	-1.37	-1.04	-0.93	-0.35	0.14	2	1.55		Protein of unknown function
1	YIL013C	PDR11	-0.27	-1.36	-1.15	-0.28	0.39	1.54	1.11		ATP-binding cassette (ABC) transporter
1	YJL116C	NCA3	0.67	-0.88	-1.3	-1.12	1.06	1.42	0.15		Protein involved in mitochondrion organization
1	YJR151C	DAN4	-1.64	-1.35	-0.54	-0.55	0.82	1.93	1.33		Cell wall mannoprotein
1	YLR056W	ERG3	-1.57	-1.7	-0.24	0.39	0.88	1.04	1.19		C-5 sterol desaturase
1	YML058W-A	HUG1	-1.03	-1.18	-0.02	-0.57	0.22	1.35	1.22		Protein involved in the Mec1p-mediated checkpoint pathway
1	YMR096W	SNZ1	-1.13	-1.09	-0.32	-0.56	1.13	0.85	1.12		Protein involved in vitamin B6 biosynthesis
1	YOR382W	FIT2	-1.24	-2.14	-0.79	0.68	-0.6	1.94	2.14		Mannoprotein that is incorporated into the cell wall
1	YOR383C	FIT3	-1.85	-2.51	-0.44	0.04	0.26	2.28	2.22		Mannoprotein that is incorporated into the cell wall
1	YAL068C	PAU8	-1.26	-0.96	-0.77	-0.25	-0.09	1.88	1.46		Protein of unknown function
1	YBL048W	RRT1	-1.26	-0.77	-0.46	-0.61	0.05	1.71	1.34		Protein of unknown function
1	YBL049W	MOH1	-1.03	-0.67	-0.37	-0.6	-0.04	1.55	1.17		Protein of unknown function
1	YFL014W	HSP12	-1.11	-0.61	-0.57	-0.94	1.13	1.96	0.14		Plasma membrane protein involved in maintaining membrane organization
1	YGL261C	PAU11	-1.19	-0.89	-0.71	-0.2	-0.03	1.74	1.29		Putative protein of unknown function
1	YHL040C	ARN1	-0.72	-1.13	-0.25	0.14	-0.19	1.12	1.04		ARN family transporter for siderophore-iron chelates
1	YHL047C	ARN2	-0.81	-1.49	-0.04	0.04	-0.13	1.19	1.22		Transporter
1	YHR096C	HXT5	-1.76	-1.33	0.73	-0.6	-0.14	2.38	0.73		Hexose transporter with moderate affinity for glucose
1	YIR017C	MET28	-1.09	-0.96	-0.69	-0.39	1.07	0.93	1.13		bZIP transcriptional activator in the Cbf1p-Met4p-Met28p complex
1	YKR053C	YSR3	-1.25	-1.07	-0.62	0.04	0.78	1.29	0.84		Dihydrosphingosine 1-phosphate phosphatase
1	YLL064C	PAU18	-1.3	-0.96	-0.8	-0.11	-0.01	1.84	1.34		Protein of unknown function
1	YLR037C	PAU23	-1.21	-0.92	-0.8	-0.51	-0.05	2.04	1.45		Cell wall mannoprotein
1	YLR136C	TIS11	-0.38	-1.18	-0.25	-0.19	-0.65	1.62	1.02		mRNA-binding protein expressed during iron starvation
1	YLR461W	PAU4	-1.09	-0.74	-0.66	-0.22	-0.04	1.61	1.13		Member of the seripauperin multigene family
1	YMR107W	SPG4	-0.84	-0.41	0.01	-2.42	0.37	2.12	1.17		Protein required for high temperature survival during stationary phase
1	YNR076W	PAU6	-1.32	-0.99	-0.75	-0.15	0.06	1.81	1.33		Member of the seripauperin multigene family
1	YPL156C	PRM4	-1.5	-0.89	-0.24	-0.31	0.32	1.59	1.04		Pheromone-regulated protein proposed to be involved in mating
1	YPR002W	PDH1	-0.93	-0.54	-0.26	-1.12	0.42	1.37	1.04		Putative 2-methylcitrate dehydratase
1	YAR035W	YAT1	-0.19	-1.54	-0.56	-0.49	0.56	0.89	1.34		Outer mitochondrial carnitine acetyltransferase
1	YDL085W	NDE2	-0.8	-0.61	-0.37	-0.95	0.11	1.56	1.06		Mitochondrial external NADH dehydrogenase
1	YER037W	PHM8	-1.23	-0.4	-0.41	0.06	-0.25	1.42	0.81		Lysophosphatidic acid (LPA) phosphatase, nucleotidase
1	YGL156W	AMS1	-1.03	-0.89	0.33	-0.47	0.09	1.22	0.75		Vacuolar alpha mannosidase
1	YGL251C	HFM1	-0.03	-1.11	-0.04	-0.73	0.67	1.02	0.22		Meiosis specific DNA helicase
1	YGR032W	GSC2	-1.17	-0.78	0.53	-0.54	0.26	1.33	0.37		Catalytic subunit of 1,3-beta-glucan synthase
1	YJR095W	SFC1	-0.63	-0.82	-0.46	-0.87	0.56	1.15	1.06		Mitochondrial succinate-fumarate transporter
1	YKL163W	PIR3	-1.27	0.06	-0.67	-0.51	0.45	1.53	0.4		O-glycosylated covalently-bound cell wall protein
1	YLL025W	PAU17	-0.75	0	-0.68	-0.97	-0.54	1.7	1.24		Protein of unknown function
1	YLR346C	YLR346C	-1.22	-0.45	-0.4	0.04	-0.16	1.26	0.92		Putative protein of unknown function found in mitochondria
1	YML083C	YML083C	-0.78	-0.95	-0.9	-0.36	-0.14	1.68	1.43		Protein of unknown function
1	YNL134C	YNL134C	-0.39	-0.69	-0.75	-0.49	-0.19	1.05	1.46		Protein of unknown function
1	YOL161C	PAU20	-1.02	-0.64	-0.31	0.13	-0.35	1.33	0.87		Protein of unknown function
1	YOR134W	BAG7	-0.99	-0.47	-0.41	-1.02	0.5	1.62	0.77		Rho GTPase activating protein (RhoGAP)
1	YOR384W	FRE5	-0.83	-0.65	-0.57	-0.14	-0.55	1.37	1.37		Putative ferric reductase with similarity to Fre2p
1	YPL061W	ALD6	-1.04	-0.22	-0.16	-0.56	0.19	1.42	0.36		Cytosolic aldehyde dehydrogenase
1	YPR184W	GDB1	-0.81	-0.51	-0.52	-0.01	-0.84	1.65	1.03		Glycogen debranching enzyme
1	YCR005C	CIT2	-0.66	-0.34	-0.39	-0.85	0.28	1.2	0.76		Citrate synthase
1	YDL223C	HBT1	-0.57	-0.63	-0.32	-0.32	0.17	1.38	0.28		Shmoo tip protein, substrate of Hub1p ubiquitin-like protein
1	YDR019C	GCV1	-1.03	-0.97	-0.26	0.23	0.57	0.71	0.75		T subunit of the mitochondrial glycine decarboxylase complex
1	YDR034W-B	YDR034W-B	-0.74	0	-0.7	-0.77	0.41	1.52	0.28		Predicted tail-anchored plasma membrane protein
1	YDR213W	UPC2	-1.01	-0.83	-0.47	0.15	0.48	1	0.67		Sterol regulatory element binding protein
1	YDR216W	ADR1	-0.16	-0.35	-0.11	-0.94	0.15	1.18	0.22		Carbon source-responsive zinc-finger transcription factor
1	YEL065W	SIT1	-0.29	-0.76	-0.54	-0.07	-0.2	1.05	0.83		Ferrioxamine B transporter
1	YER011W	TIR1	-0.71	-0.56	-0.81	-0.27	0.56	1.16	0.63		Cell wall mannoprotein
1	YER024W	YAT2	-1.12	-0.45	-0.22	-0.73	0.92	0.77	0.82		Carnitine acetyltransferase
1	YGR043C	NQM1	-0.78	-0.21	-0.63	-0.33	-0.24	1.57	0.61		Transaldolase of unknown function
1	YGR060W	ERG25	-0.6	-1.64	-0.5	0.2	0.81	0.88	0.84		C-4 methyl sterol oxidase
1	YGR087C	PDC6	-0.31	-0.43	-0.65	-0.88	0.58	1.35	0.34		Minor isoform of pyruvate decarboxylase
1	YHR053C	CUP1-1	-0.13	-0.75	-0.59	-0.67	0.59	1.5	0.04		Metallothionein
1	YHR055C	CUP1-2	-0.15	-0.76	-0.59	-0.65	0.61	1.49	0.05		Metallothionein
1	YIL073C	SPO22	-1.09	-0.44	-0.08	-0.67	0.84	0.81	0.63		Meiosis-specific protein essential for chromosome synapsis
1	YIL101C	XBP1	-0.28	0.11	-0.76	-0.84	-0.02	1.3	0.49		Transcriptional repressor
1	YIL136W	OM45	-0.51	-0.31	-0.76	-0.32	-0.05	1.29	0.66		Mitochondrial outer membrane protein of unknown function
1	YKL086W	SRX1	-0.81	-0.57	-1.08	0.17	0.81	0.84	0.65		Sulfiredoxin
1	YKL151C	YKL151C	-0.96	-0.47	-0.36	-0.45	0.05	1.41	0.78		NADHX dehydratase
1	YKR091W	SRL3	-1.46	-0.5	-0.16	-0.15	0.98	0.74	0.54		GTB motif (G1/S transcription factor binding) containing protein
1	YLL055W	YCT1	-0.5	-0.4	-0.44	-0.51	0.09	1.05	0.71		High-affinity cysteine-specific transporter
1	YLR053C	YLR053C	-0.64	-0.42	-0.5	0.02	-0.49	1.19	0.85		Putative protein of unknown function
1	YLR092W	SUL2	-0.86	-0.52	-0.04	-0.57	0.28	0.67	1.06		High affinity sulfate permease
1	YLR205C	HMX1	-0.18	-0.38	0	-1.13	0.12	0.91	0.67		ER localized heme oxygenase
1	YLR312C	YLR312C	-1.02	0.27	-0.38	-0.23	0	0.88	0.48		Putative protein of unknown function
1	YLR327C	TMA10	-0.24	-0.38	-0.33	-0.97	0.06	1.33	0.53		Protein of unknown function that associates with ribosomes
1	YLR414C	PUN1	-0.69	-0.5	-0.08	-0.45	0.37	1.11	0.25		Plasma membrane protein with a role in cell wall integrity
1	YML008C	ERG6	-0.83	-1.13	-0.48	0.34	0.88	0.56	0.66		Delta(24)-sterol C-methyltransferase
1	YMR174C	PAI3	-0.48	-0.43	-0.83	-0.14	-0.16	1.16	0.88		Cytoplasmic proteinase A (Pep4p) inhibitor
1	YMR271C	URA10	-0.5	-0.22	-0.44	-0.7	-0.13	1.16	0.83		Minor orotate phosphoribosyltransferase (OPRTase) isozyme
1	YNL012W	SPO1	-0.11	-1	0.44	-0.92	0.54	0.81	0.24		Meiosis-specific prospore protein
1	YOR011W	AUS1	-0.67	-0.56	-0.52	-0.47	0.03	1.28	0.92		Plasma membrane sterol transporter of the ATP-binding cassette family
1	YOR153W	PDR5	-0.7	-0.41	-0.27	-0.09	-0.21	1.05	0.64		Plasma membrane ATP-binding cassette (ABC) transporter
1	YPL088W	YPL088W	-1.02	-0.63	-0.06	-0.23	0.68	0.82	0.43		Putative aryl alcohol dehydrogenase
1	YPR001W	CIT3	-0.4	-0.47	-0.07	-1.04	0.42	0.9	0.67		Dual specificity mitochondrial citrate and methylcitrate synthase
Cluster	Systematic Name	Gene Name	Deg	GFP	SS	Vector	m3	MTS	NES		Brief Description	GO enriched	Publication enriched	Manually curated
2	YML123C	PHO84	-0.69	-1.38	-1	1.21	-0.25	3.56	-1.46		High-affinity inorganic phosphate (Pi) transporter			PHO genes
2	YJL153C	INO1	-1.32	-1.36	0.85	0.39	-0.29	2.05	-0.32		Inositol-3-phosphate synthase
2	YBR093C	PHO5	-0.25	0.35	-0.28	0.08	-0.72	1.49	-0.68		Repressible acid phosphatase
2	YBR296C	PHO89	0.06	-0.06	-0.38	-0.83	0.01	1.89	-0.69		Plasma membrane Na+/Pi cotransporter
2	YGL158W	RCK1	-0.77	-0.18	-0.44	-0.13	0.19	1.57	-0.25		Protein kinase involved in the response to oxidative stress
2	YHR022C	YHR022C	-0.59	0.05	-0.32	-0.06	-0.12	1.24	-0.21		Putative protein of unknown function
2	YHR136C	SPL2	-0.8	-0.43	-0.44	0.3	-0.23	2.3	-0.71		Protein with similarity to cyclin-dependent kinase inhibitors
Cluster	Systematic Name	Gene Name	Deg	GFP	SS	Vector	m3	MTS	NES		Brief Description	GO enriched	Publication enriched	Manually curated
3	YBR092C	PHO3	1.31	0.68	-0.33	1.51	-0.92	-1.21	-1.04		Constitutively expressed acid phosphatase similar to Pho5p	0042723 (Thiamine biosynthesis)	2197983 (Thiamine biosynthesis)
3	YGL258W	VEL1	1.8	1.31	-0.85	3.01	-4.26	-0.33	-0.69		Protein of unknown function		10884426 (Zinc-responsible genes)
3	YOR387C	YOR387C	1.28	0.84	-1.37	3.72	-5.13	0.73	-0.07		Putative protein of unknown function
3	YGL256W	ADH4	1.46	0.34	-0.78	1.97	-2.04	-0.02	-0.93		Alcohol dehydrogenase isoenzyme type IV
3	YLR004C	THI73	1	-0.31	-0.31	2.69	-1.58	-1.07	-0.41		Putative plasma membrane permease
3	YOL154W	ZPS1	1.59	0.5	-0.54	1.73	-3.94	0.74	-0.08		Putative GPI-anchored protein
3	YGL255W	ZRT1	1.08	0.61	0.12	0.81	-2.48	-0.05	-0.09		High-affinity zinc transporter of the plasma membrane
3	YLR237W	THI7	0.71	0.11	-0.63	1.58	-1.19	-0.18	-0.4		Plasma membrane transporter responsible for the uptake of thiamine
3	YOL055C	THI20	0.48	0.05	-0.01	1.53	-1.05	-0.45	-0.55		Trifunctional enzyme of thiamine biosynthesis, degradation and salvage
3	YBL044W	YBL044W	0.24	0.04	0.25	1.29	-0.6	-0.77	-0.46		Putative protein of unknown function
3	YBR240C	THI2	0.31	0.32	-0.32	1.19	-0.78	-0.34	-0.37		Transcriptional activator of thiamine biosynthetic genes
3	YCR020C	PET18	0.42	0.04	-0.28	1.88	-0.97	-0.49	-0.61		Protein of unknown function
3	YGR050C	YGR050C	0.04	0.35	-0.08	1.27	-0.19	-0.67	-0.72		Protein of unknown function
3	YHR215W	PHO12	0.97	0.52	-0.35	1.01	-0.8	-0.44	-0.91		One of three repressible acid phosphatases
3	YMR006C	PLB2	0.33	0.04	-0.36	1.81	-0.99	-0.54	-0.28		Phospholipase B (lysophospholipase) involved in lipid metabolism
3	YMR319C	FET4	0.64	0.12	-0.04	0.27	-1.17	0.27	-0.1		Low-affinity Fe(II) transporter of the plasma membrane
3	YOR175C	ALE1	0.13	0.21	-0.01	1.05	-0.56	-0.52	-0.29		Broad-specificity lysophospholipid acyltransferase
Cluster	Systematic Name	Gene Name	Deg	GFP	SS	Vector	m3	MTS	NES		Brief Description	GO enriched	Publication enriched	Manually curated
4	YOR053W	YOR053W	-0.89	-1.3	-0.54	0.49	-1.28	1.63	1.89		Dubious open reading frame
4	YNL117W	MLS1	-0.5	-0.72	-0.29	-0.52	-1.24	1.63	1.64		Malate synthase, enzyme of the glyoxylate cycle
4	YNR056C	BIO5	-0.48	-0.59	-1.36	0.34	-0.44	1.12	1.42		Putative transmembrane protein involved in the biotin biosynthesis
4	YEL039C	CYC7	-0.08	0.06	-1.22	-0.36	-0.49	1.14	0.96		Cytochrome c isoform 2, expressed under hypoxic conditions
4	YDR281C	PHM6	-0.05	-0.76	-0.99	0.1	-0.16	1.48	0.39		Protein of unknown function
4	YIL169C	YIL169C	-0.14	-0.27	-1.24	0.43	-0.06	0.65	0.63		Putative protein of unknown function
4	YJL217W	REE1	-0.58	-0.09	-0.67	0.4	-0.17	0.09	1.02		Cytoplasmic protein involved in the regulation of enolase (ENO1)
4	YJR155W	AAD10	-0.61	-0.47	-0.96	0.34	0.08	0.57	1.05		Putative aryl-alcohol dehydrogenase
4	YMR058W	FET3	-0.23	-1.03	-0.14	0.6	-0.52	0.81	0.51		Ferro-O2-oxidoreductase
4	YNR057C	BIO4	-0.15	-0.42	-0.89	0.42	-0.45	0.47	1.02		Dethiobiotin synthetase
4	YOL155C	HPF1	-0.12	-0.19	-1.14	0.37	-0.02	0.56	0.54		Haze-protective mannoprotein
4	YOL158C	ENB1	0	-1.03	-0.11	0.28	-0.26	0.39	0.73		Endosomal ferric enterobactin transporter
Cluster	Systematic Name	Gene Name	Deg	GFP	SS	Vector	m3	MTS	NES		Brief Description	GO enriched	Publication enriched	Manually curated
5	YPR160W	GPH1	-1.25	-0.27	-0.19	-0.06	-1.22	1.92	1.08		Glycogen phosphorylase required for the mobilization of glycogen	55114 (Oxidation-reduction)
5	YAL061W	BDH2	-0.53	0.62	-0.27	-1.24	-1.19	1.98	0.62		Putative medium-chain alcohol dehydrogenase with similarity to BDH1	0015146 (Carbohydrate transporter activity)
5	YMR105C	PGM2	-1.05	-0.05	0.2	-0.05	-1.25	1.42	0.78		Phosphoglucomutase
5	YNR034W-A	YNR034W-A	-0.71	-0.08	0.15	-0.75	-1.63	1.83	1.18		Putative protein of unknown function
5	YDR342C	HXT7	-0.22	0.22	-0.23	-0.02	-1.55	1.48	0.32		High-affinity glucose transporter
5	YDR343C	HXT6	-0.22	0.3	-0.19	0.01	-1.64	1.45	0.29		High-affinity glucose transporter
5	YER150W	SPI1	-0.18	0.35	0.1	-0.39	-1.39	1.16	0.35		GPI-anchored cell wall protein involved in weak acid resistance
5	YGR243W	FMP43	-0.69	0.3	0.18	-1.26	-0.02	1.07	0.42		Highly conserved subunit of mitochondrial pyruvate carrier
5	YHR092C	HXT4	-0.39	0.28	0.35	0.19	-1.97	1.07	0.46		High-affinity glucose transporter
5	YIL057C	RGI2	-0.4	-0.06	0.13	-1.37	-0.01	1.31	0.4		Protein of unknown function
5	YLR178C	TFS1	-0.25	0.14	-0.2	-0.17	-1.05	1.07	0.46		Inhibitor of carboxypeptidase Y (Prc1p), and Ras GAP (Ira2p)
5	YMR011W	HXT2	-0.75	-0.19	0.04	-1.06	0.03	1.52	0.41		High-affinity glucose transporter of the major facilitator superfamily
5	YNL237W	YTP1	-0.86	0.2	0.21	-0.28	-1.38	1.19	0.91		Probable type-III integral membrane protein of unknown function
5	YNR002C	ATO2	0.03	0.49	-0.09	-1.09	-0.81	1.3	0.16		Putative transmembrane protein involved in export of ammonia
5	YOL052C-A	DDR2	-0.87	0.32	-0.28	-1.36	-0.03	1.87	0.36		Multi-stress response protein
5	YOR120W	GCY1	-0.92	-0.51	0.08	-0.73	-0.45	1.5	1.03		Glycerol dehydrogenase
5	YOR173W	DCS2	-1.18	0.21	-0.2	-0.4	-0.53	1.39	0.7		m(7)GpppX pyrophosphatase regulator
5	YBR116C	YBR116C	-0.54	-0.89	0.37	-0.76	-0.37	2.08	0.12		Dubious open reading frame
5	YBR117C	TKL2	-0.24	-0.47	0.43	-0.66	-0.58	1.67	-0.16		Transketolase
5	YCL040W	GLK1	-0.41	0.06	0.15	0.04	-1.12	0.92	0.35		Glucokinase
5	YDL204W	RTN2	-0.74	-0.22	-0.21	-0.47	-0.73	1.62	0.76		Reticulon protein
5	YDL222C	FMP45	-0.92	-0.56	-0.2	-0.72	-0.37	2.17	0.6		Integral membrane protein localized to mitochondria
5	YDR070C	FMP16	-0.62	0.16	-0.06	-0.71	-0.86	1.5	0.59		Protein of unknown function
5	YDR406W	PDR15	-0.68	-0.55	-0.46	-0.28	-0.47	1.73	0.71		Plasma membrane ATP binding cassette (ABC) transporter
5	YDR516C	EMI2	-0.16	0.04	0.19	-0.16	-1.05	0.79	0.35		Non-essential protein of unknown function
5	YER053C	PIC2	-0.68	0.29	0.39	-0.16	-1.01	0.7	0.47		Mitochondrial copper and phosphate carrier
5	YER054C	GIP2	-0.31	0.2	-0.25	-0.5	-0.62	1.21	0.26		Putative regulatory subunit of protein phosphatase Glc7p
5	YFR053C	HXK1	-0.94	0.15	-0.25	-0.29	-0.85	1.5	0.67		Hexokinase isoenzyme 1
5	YGL121C	GPG1	-0.34	-0.1	-0.73	-0.05	-0.55	1.26	0.51		Proposed gamma subunit of the heterotrimeric G protein
5	YGR008C	STF2	-0.48	0.01	0.03	-0.28	-0.8	1.04	0.48		Protein involved in resistance to desiccation stress
5	YGR052W	FMP48	-0.3	0.3	-0.19	-0.72	-0.31	1.08	0.14		Putative protein of unknown function
5	YGR066C	YGR066C	-0.26	-0.63	-0.01	-0.68	-0.24	1.45	0.36		Putative protein of unknown function
5	YGR201C	YGR201C	-0.17	-0.4	-0.28	-0.56	-0.37	1.29	0.49		Putative protein of unknown function
5	YGR236C	SPG1	-0.91	-0.13	0.99	-0.91	-0.58	1.26	0.29		Protein required for high temperature survival during stationary phase
5	YGR248W	SOL4	-0.53	0.32	-0.06	-0.65	-0.82	1.09	0.64		6-phosphogluconolactonase
5	YGR256W	GND2	-0.62	-0.53	-0.03	-0.37	-0.48	1.47	0.56		6-phosphogluconate dehydrogenase (decarboxylating)
5	YHR139C	SPS100	-0.95	-0.66	-0.49	-0.66	-0.28	2.44	0.6		Protein required for spore wall maturation
5	YIL160C	POT1	0.15	-0.67	0.3	-0.75	-0.3	1.11	0.16		3-ketoacyl-CoA thiolase with broad chain length specificity
5	YJR047C	ANB1	-0.26	-0.62	-0.17	-0.48	-0.52	1.31	0.72		Translation elongation factor eIF-5A
5	YKL035W	UGP1	-0.38	-0.11	-0.38	-0.06	-0.67	1.08	0.52		UDP-glucose pyrophosphorylase (UGPase)
5	YKL217W	JEN1	-0.57	-0.01	0.12	-0.83	-0.44	1.41	0.32		Monocarboxylate/proton symporter of the plasma membrane
5	YLR258W	GSY2	-0.8	-0.04	-0.11	-0.14	-0.78	1.21	0.67		Glycogen synthase
5	YML054C	CYB2	-0.65	-0.06	0.27	-0.91	-0.02	1.01	0.35		Cytochrome b2 (L-lactate cytochrome-c oxidoreductase)
5	YML100W	TSL1	-0.77	0.02	-0.07	0.1	-0.93	1.04	0.6		Large subunit of trehalose 6-phosphate synthase/phosphatase complex
5	YML128C	MSC1	-0.18	0.3	-0.12	-0.59	-0.93	1.17	0.35		Protein of unknown function
5	YMR090W	YMR090W	-0.58	0.13	0.21	-0.2	-1.02	0.89	0.57		Putative protein of unknown function
5	YMR118C	SHH3	-0.89	-0.18	0.64	-0.55	-0.3	1.18	0.1		Putative mitochondrial inner membrane protein of unknown function
5	YMR169C	ALD3	-0.89	-0.27	-0.06	-0.39	-0.33	1.61	0.33		Cytoplasmic aldehyde dehydrogenase
5	YMR175W	SIP18	-0.65	-0.43	0.19	-0.43	-0.57	1.21	0.67		Phospholipid-binding hydrophilin
5	YMR196W	YMR196W	-0.76	-0.1	-0.3	-0.06	-0.48	1.18	0.52		Putative protein of unknown function
5	YMR250W	GAD1	-0.16	0.35	0.06	-0.26	-1.12	0.9	0.23		Glutamate decarboxylase
5	YNL195C	YNL195C	-0.19	-0.11	0.02	-0.56	-0.41	1.14	0.11		Protein of unknown function
5	YOL084W	PHM7	-0.36	-0.42	0.03	-0.64	-0.32	1.47	0.24		Protein of unknown function
5	YOL153C	YOL153C	-0.46	0.09	0.15	-0.28	-1.1	0.87	0.73		Hypothetical protein
5	YOR032C	HMS1	-0.36	-0.2	-0.41	-0.27	-0.61	1.32	0.52		bHLH protein with similarity to myc-family transcription factors
5	YOR374W	ALD4	-0.64	0.11	-0.41	-0.24	-0.68	1.33	0.54		Mitochondrial aldehyde dehydrogenase
5	YPL054W	LEE1	-0.24	-0.06	-0.03	-0.32	-0.42	1.03	0.05		Zinc-finger protein of unknown function
5	YPL186C	UIP4	-0.48	0.05	-0.41	-0.39	-0.73	1.32	0.64		Protein that interacts with Ulp1p
5	YPL223C	GRE1	-0.38	-0.53	0.34	-0.33	-0.69	1.81	-0.23		Hydrophilin essential in desiccation-rehydration process
5	YPR030W	CSR2	-0.74	-0.18	0.41	-0.61	-0.34	1.13	0.33		Nuclear ubiquitin protein ligase binding protein
Cluster	Systematic Name	Gene Name	Deg	GFP	SS	Vector	m3	MTS	NES		Brief Description	GO enriched	Publication enriched	Manually curated
6	YAR075W	YAR075W	1.39	1.56	0.52	-0.02	-0.4	-2.11	-0.95		Non-functional protein with homology IMP dehydrogenase	9205 (purine ribonucleoside triphosphate metabolic process)	2578960 (Mitochonria-encoded genes)
6	YHR216W	IMD2	1.45	1.5	0.56	0.25	-0.48	-2.4	-0.88		Inosine monophosphate dehydrogenase
6	YAR073W	IMD1	1.03	0.76	0.5	0.2	-0.41	-1.23	-0.86		Nonfunctional protein with homology to IMP dehydrogenase
6	YJL196C	ELO1	0.26	1.06	0	0.56	-0.32	-1.07	-0.5		Elongase I, medium-chain acyl elongase
6	Q0045	COX1	0.34	0.66	0.47	-0.22	0.33	-1.33	-0.25		Subunit I of cytochrome c oxidase (Complex IV)
6	Q0075	AI5_BETA	0.17	0.54	0.35	0.04	0.29	-1.23	-0.15		Protein of unknown function
6	Q0085	ATP6	0.36	0.41	0.18	-0.24	0.25	-1.14	0.17		Subunit a of the F0 sector of mitochondrial F1F0 ATP synthase
6	Q0105	COB	0.5	0.63	0.24	-0.17	0.13	-1.27	-0.07		Cytochrome b
6	YEL040W	UTR2	0.68	0.32	0.4	0.27	0.13	-1.24	-0.58		Chitin transglycosylase
6	YFR055W	IRC7	0.57	0.58	0.38	0.3	-0.33	-1.45	-0.04		Beta-lyase involved in the production of thiols
6	YNL301C	RPL18B	0.84	0.71	0.44	0.18	0	-1.26	-0.91		Ribosomal 60S subunit protein L18B
Cluster	Systematic Name	Gene Name	Deg	GFP	SS	Vector	m3	MTS	NES		Brief Description	GO enriched	Publication enriched	Manually curated
7	YGL263W	COS12	1.33	0.9	-0.41	-1.59	0.45	-1.08	0.39		Protein of unknown function
7	YIR042C	YIR042C	0.67	1.61	-0.29	-1.06	0	-0.96	0.03		Putative protein of unknown function
7	YEL076C-A	YEL076C-A	1.03	0.63	0.45	-0.63	-0.3	-0.78	-0.4		Putative protein of unknown function
7	YLR307W	CDA1	1.01	0.66	-0.24	-0.85	0.45	-0.61	-0.43		Chitin deacetylase
7	YLR464W	YLR464W	1.02	0.59	0.39	-0.62	-0.26	-0.76	-0.36		Putative protein of unknown function
7	YOL014W	YOL014W	1.19	0.48	-0.24	-0.44	-0.1	-0.75	-0.14		Putative protein of unknown function
Cluster	Systematic Name	Gene Name	Deg	GFP	SS	Vector	m3	MTS	NES		Brief Description	GO enriched	Publication enriched	Manually curated
8	YGR144W	THI4	-0.48	-1.37	0.72	3.3	-0.9	-0.25	-1.03		Thiazole synthase
8	YGL039W	YGL039W	-0.46	-0.77	-0.27	1.25	0.05	-0.12	0.32		Oxidoreductase shown to reduce carbonyl compounds to chiral alcohols
8	YGL055W	OLE1	-0.67	-0.75	-0.58	1.19	-0.01	0.49	0.34		Delta(9) fatty acid desaturase
8	YJR116W	TDA4	-0.34	-0.18	-0.32	1.02	0.01	-0.24	0.06		Putative protein of unknown function
8	YOL101C	IZH4	-0.33	-0.42	-0.52	2.44	-0.25	-0.82	-0.1		Membrane protein involved in zinc ion homeostasis
8	YOR345C	YOR345C	-0.99	0.18	-0.33	1.17	-0.54	0.25	0.25		Dubious open reading frame
Cluster	Systematic Name	Gene Name	Deg	GFP	SS	Vector	m3	MTS	NES		Brief Description	GO enriched	Publication enriched	Manually curated
9	YNL194C	YNL194C	-0.08	1	0.16	-0.61	-1.21	1.08	-0.34		Integral membrane protein
9	YOR178C	GAC1	0.46	1.23	-0.23	-0.58	-1.64	1.11	-0.35		Regulatory subunit for Glc7p type-1 protein phosphatase (PP1)
9	YOR049C	RSB1	0.01	1.29	0.26	0.85	-2.23	0.38	-0.55		Suppressor of sphingoid LCB sensitivity of an LCB-lyase mutation
9	YBR285W	YBR285W	0.44	0.76	-0.54	-0.54	-1.02	0.73	0.15		Putative protein of unknown function
9	YCR021C	HSP30	0.59	0.18	-0.22	-0.01	-1.99	0.73	0.71		Negative regulator of the H(+)-ATPase Pma1p
9	YFR015C	GSY1	-0.3	0.48	0.73	0.12	-1.39	0.41	-0.06		Glycogen synthase
9	YGR205W	TDA10	0.18	0.76	0.11	0.11	-1.14	0.16	-0.19		ATP-binding protein of unknown function
9	YKL093W	MBR1	-0.44	1.22	0.34	-0.21	-0.92	0.54	-0.53		Protein involved in mitochondrial functions and stress response
9	YPL247C	YPL247C	-0.05	0.38	0.53	-0.08	-1.01	0.26	-0.02		Putative protein of unknown function
9	YPR149W	NCE102	0.16	0.44	-0.17	-0.34	-1.14	0.85	0.18		Protein of unknown function
Cluster	Systematic Name	Gene Name	Deg	GFP	SS	Vector	m3	MTS	NES		Brief Description	GO enriched	Publication enriched	Manually curated
10	YBL029W	YBL029W	0.81	0.88	0.69	0.29	-1.17	-0.38	-1.11		Non-essential protein of unknown function	0000752 (agglutination involved in conjugation with cellular fusion)
10	YGL032C	AGA2	0.12	1.22	1.29	-0.4	-0.66	-0.78	-0.79		Adhesion subunit of a-agglutinin of a-cells
10	YHL028W	WSC4	1.15	0.99	0.21	-0.03	-1.14	-0.35	-0.83		Endoplasmic reticulum (ER) membrane protein
10	YFL012W-A	YFL012W-A	0.16	0.32	1.17	-0.66	-0.55	-0.1	-0.35		Dubious open reading frame
10	YIR044C	YIR044C	0.65	0.75	0.61	-0.26	-1.01	-0.5	-0.24		Possible pseudogene in strain S288C
10	YLR162W	YLR162W	-0.3	1.05	0.45	0.64	-0.72	-0.39	-0.73		Putative protein of unknown function
10	YMR253C	YMR253C	0.57	0.89	0.55	0.02	-1.05	-0.44	-0.54		Putative protein of unknown function
10	YNR044W	AGA1	-0.11	0.91	1.1	-0.3	-0.4	-0.51	-0.68		Anchorage subunit of a-agglutinin of a-cells
Cluster	Systematic Name	Gene Name	Deg	GFP	SS	Vector	m3	MTS	NES		Brief Description	GO enriched	Publication enriched	Manually curated
11	YCL026C-A	FRM2	0.48	-1.1	-0.18	-0.94	1.46	-0.61	0.88		Type II nitroreductase, using NADH as reductant	0006457 (protein folding)	21187411 (protein folding)
11	YBL075C	SSA3	-0.37	-0.54	-0.11	-0.55	1.21	0.55	-0.19		ATPase involved in protein folding and the response to stress
11	YCR060W	TAH1	-0.29	-0.68	-0.6	-0.22	1.08	0.25	0.46		Component of conserved R2TP complex (Rvb1-Rvb2-Tah1-Pih1)
11	YDR214W	AHA1	0.06	-0.48	-0.54	-0.3	1.24	0.04	-0.02		Co-chaperone that binds Hsp82p and activates its ATPase activity
11	YDR258C	HSP78	-0.55	-0.38	-0.7	-0.33	1.03	0.63	0.31		Oligomeric mitochondrial matrix chaperone
11	YER103W	SSA4	-0.37	-0.8	-0.98	-0.16	2.44	0.3	-0.43		Heat shock protein that is highly induced upon stress
11	YER185W	PUG1	-0.32	-0.41	-0.36	-0.34	1.01	0.29	0.13		Plasma membrane protein involved in protoprophyrin and heme transport
11	YFL016C	MDJ1	-0.21	-0.29	-0.68	-0.07	1	0.2	0.05		Co-chaperone that stimulates HSP70 protein Ssc1p ATPase activity
11	YIL037C	PRM2	-0.05	-0.33	-0.28	-0.55	1.15	-0.42	0.48		Pheromone-regulated protein
11	YJL160C	YJL160C	-0.62	-0.44	-0.55	-0.52	1.19	0.31	0.64		Putative protein of unknown function
11	YJR097W	JJJ3	-0.34	-0.84	-0.2	0.17	1.03	-0.15	0.32		Protein of unknown function
11	YKR034W	DAL80	-0.32	-0.3	-0.42	-0.79	1.19	0.73	-0.08		Negative regulator of genes in multiple nitrogen degradation pathways
11	YMR069W	NAT4	-0.05	-0.62	-0.51	0.12	1.08	-0.19	0.16		N alpha-acetyl-transferase
11	YMR095C	SNO1	-0.83	-0.74	-0.15	-0.58	1.22	0.19	0.9		Protein of unconfirmed function
11	YNL036W	NCE103	-0.51	-0.59	-0.33	-0.74	1.09	0.47	0.6		Carbonic anhydrase
11	YNR068C	YNR068C	-0.63	-0.32	-0.22	-0.43	1.27	0.1	0.23		Putative protein of unknown function
11	YNR069C	BSC5	-0.5	-0.17	-0.19	-0.16	1.03	-0.09	0.09		Protein of unknown function
11	YOR027W	STI1	-0.19	-0.28	-0.76	-0.26	1.19	0.18	0.11		Hsp90 cochaperone
11	YOR339C	UBC11	-0.34	-0.26	-0.29	-0.33	1.57	-0.43	0.09		Ubiquitin-conjugating enzyme
11	YPL033C	SRL4	-0.51	-0.43	0.11	-0.99	1.39	-0.08	0.51		Protein of unknown function
11	YPL035C	YPL035C	-0.53	-0.43	-0.21	-0.42	1.1	0.11	0.37		Dubious open reading frame
11	YPL092W	SSU1	-0.78	-0.25	-0.46	-0.32	1	0.27	0.53		Plasma membrane sulfite pump involved in sulfite metabolism
Cluster	Systematic Name	Gene Name	Deg	GFP	SS	Vector	m3	MTS	NES		Brief Description	GO enriched	Publication enriched	Manually curated
12	YEL021W	URA3	-0.32	0.58	-0.71	1.83	-1.29	-0.82	0.73		Orotidine-5'-phosphate (OMP) decarboxylase			Genes on the gTOW plasmid
12	YOL152W	FRE7	-0.39	0.79	-0.86	2.27	-0.73	-1.99	0.91		Putative ferric reductase with similarity to Fre2p
12	YPR124W	CTR1	0.32	0.46	-0.34	1.43	-0.6	-1.44	0.18		High-affinity copper transporter of the plasma membrane
12	YCL018W	LEU2	-0.64	0.53	-0.39	1.11	-0.45	-0.87	0.7		Beta-isopropylmalate dehydrogenase (IMDH)
12	YLR214W	FRE1	0.12	0.11	-0.5	1.28	-0.5	-0.9	0.4		Ferric reductase and cupric reductase
Cluster	Systematic Name	Gene Name	Deg	GFP	SS	Vector	m3	MTS	NES		Brief Description	GO enriched	Publication enriched	Manually curated
13	YGR088W	CTT1	-0.72	0.69	0.58	-1.16	-0.37	1.07	-0.08		Cytosolic catalase T
13	YMR081C	ISF1	0.2	0.69	0.89	-1.57	-0.88	1.13	-0.44		Serine-rich, hydrophilic protein
13	YGL209W	MIG2	-0.52	0.43	0.17	-1.03	0.25	0.57	0.12		Zinc finger transcriptional repressor
13	YKL109W	HAP4	0.09	0.5	0.4	-1.06	-0.47	0.65	-0.12		Transcription factor
13	YKR075C	YKR075C	-0.03	0.57	0.33	-1.4	0.21	0.54	-0.22		Protein of unknown function
13	YKR093W	PTR2	-0.09	0.76	-0.38	-1.08	-0.16	0.53	0.43		Integral membrane peptide transporter
13	YMR206W	YMR206W	-0.6	0.42	0.75	-1.01	-0.4	0.94	-0.1		Putative protein of unknown function
13	YOL126C	MDH2	-0.19	0.03	0.22	-1.17	0.46	0.74	-0.09		Cytoplasmic malate dehydrogenase
Cluster	Systematic Name	Gene Name	Deg	GFP	SS	Vector	m3	MTS	NES		Brief Description	GO enriched	Publication enriched	Manually curated
14	YGR142W	BTN2	0.8	-0.44	-1.34	0.57	1.74	-0.71	-0.62		v-SNARE binding protein
14	YOR378W	AMF1	-0.09	0.16	-0.49	0.12	1.08	-0.5	-0.28		Low affinity NH4+ transporter
Cluster	Systematic Name	Gene Name	Deg	GFP	SS	Vector	m3	MTS	NES		Brief Description	GO enriched	Publication enriched	Manually curated
15	YGR177C	ATF2	-1.19	-1.34	0.06	0.71	0.67	0.39	0.7		Alcohol acetyltransferase
15	YJL088W	ARG3	-1.38	-0.84	0.1	0.29	1.22	0.25	0.36		Ornithine carbamoyltransferase
15	YDR528W	HLR1	-0.6	-1.06	0.12	0.51	0.68	-0.1	0.45		Protein involved in regulation of cell wall composition and integrity
Cluster	Systematic Name	Gene Name	Deg	GFP	SS	Vector	m3	MTS	NES		Brief Description	GO enriched	Publication enriched	Manually curated
16	YJL045W	YJL045W	1.02	-0.58	-1.11	-0.34	0.87	-0.17	0.31		Minor succinate dehydrogenase isozyme
16	YAR068W	YAR068W	0.34	-0.44	-1.08	-0.38	0.86	0.25	0.45		Fungal-specific protein of unknown function
16	YHR214W-A	YHR214W-A	0.24	-0.56	-1.09	-0.37	0.97	0.31	0.5		Dubious open reading frame
Cluster	Systematic Name	Gene Name	Deg	GFP	SS	Vector	m3	MTS	NES		Brief Description	GO enriched	Publication enriched	Manually curated
17	YLR042C	YLR042C	-1.31	0.13	0.86	0.13	1.45	-0.75	-0.5		Cell wall protein of unknown function
17	YDR085C	AFR1	-1.13	0.33	0.37	-0.35	0.3	0.49	-0.01		Protein required for pheromone-induced projection (shmoo) formation
17	YIL117C	PRM5	-0.93	0.03	0.14	-0.53	1.08	0.18	0.03		Pheromone-regulated protein, predicted to have 1 transmembrane segment
17	YKL096W	CWP1	-1.12	0.85	-0.17	-0.24	0.95	0.2	-0.47		Cell wall mannoprotein that localizes to birth scars of daughter cells
Cluster	Systematic Name	Gene Name	Deg	GFP	SS	Vector	m3	MTS	NES		Brief Description	GO enriched	Publication enriched	Manually curated
18	Q0050	AI1	0.05	0.09	-0.24	0.09	0.7	-1.06	0.37		Reverse transcriptase required for splicing of the COX1 pre-mRNA	1902600 (Mitochondria-encoded genes)	9872396 (Mitochondria-encoded genes)
18	Q0055	AI2	0.11	0.31	0.24	-0.16	0.67	-1.22	0.05		Reverse transcriptase required for splicing of the COX1 pre-mRNA
18	Q0070	AI5_ALPHA	0.01	-0.04	0.19	0	0.95	-1.2	0.09		Endonuclease I-SceIV
18	Q0080	ATP8	0.25	0.27	-0.05	0.01	0.36	-1.1	0.26		Subunit 8 of the F0 sector of mitochondrial F1F0 ATP synthase
Cluster	Systematic Name	Gene Name	Deg	GFP	SS	Vector	m3	MTS	NES		Brief Description	GO enriched	Publication enriched	Manually curated
19	YBL065W	YBL065W	1.85	-0.19	-0.23	-0.56	-0.58	0.03	-0.33		Dubious open reading frame			Proteasome regulator
19	YBR085W	AAC3	1.24	0.2	0.2	0.48	-0.81	-0.81	-0.49		Mitochondrial inner membrane ADP/ATP translocator
19	YDL037C	BSC1	1.09	-0.12	0.53	-0.28	-0.58	-0.18	-0.45		Protein of unconfirmed function
19	YDL246C	SOR2	2.01	-0.16	-0.52	-0.13	-0.25	-0.46	-0.5		Protein of unknown function
19	YDR366C	YDR366C	1.16	0.47	-0.74	-0.56	-0.23	0.2	-0.3		Putative protein of unknown function
19	YDR374C	PHO92	1.84	-0.52	-0.24	-0.72	0.38	-0.18	-0.56		Posttranscriptional regulator of phosphate metabolism
19	YDR426C	YDR426C	1.5	0.17	0.18	0.05	-0.67	-0.55	-0.68		Dubious open reading frame
19	YER142C	MAG1	1.1	-0.28	-0.62	-0.08	-0.16	0.11	-0.06		3-methyl-adenine DNA glycosylase
19	YER143W	DDI1	1.23	-0.02	-0.04	-0.14	-0.45	-0.17	-0.4		DNA damage-inducible v-SNARE binding protein
19	YFL006W	YFL006W	1.05	0.02	-0.16	-0.11	-0.36	-0.17	-0.27		Merged open reading frame
19	YFL007W	BLM10	1.03	-0.11	-0.08	-0.03	-0.37	-0.14	-0.29		Proteasome activator
19	YFR020W	YFR020W	1.18	0.28	0.08	-0.02	-0.79	-0.37	-0.38		Protein of unknown function
19	YGL048C	RPT6	1.04	0.04	0.11	0	-0.43	-0.35	-0.4		ATPase of the 19S regulatory particle of the 26S proteasome
19	YGL240W	DOC1	1.84	0.36	0.42	-0.32	-0.9	-0.75	-0.65		Processivity factor
19	YHL024W	RIM4	1.36	-0.49	-0.38	-0.41	-0.01	0.41	-0.48		Putative RNA-binding protein
19	YHL030W	ECM29	1.81	0.07	-0.44	0.12	-0.47	-0.52	-0.58		Scaffold protein
19	YJL219W	HXT9	1.71	0.13	-0.42	-0.15	-0.16	-0.55	-0.57		Putative hexose transporter that is nearly identical to Hxt11p
19	YJR159W	SOR1	2.02	0.25	-0.6	-0.17	-0.25	-0.65	-0.59		Sorbitol dehydrogenase
19	YML125C	PGA3	1.27	-0.21	0.05	-0.03	0	-0.65	-0.43		Putative cytochrome b5 reductase, localized to the plasma membrane
19	YNL155W	CUZ1	1.02	-0.29	-0.46	-0.08	0.05	-0.03	-0.21		Protein with a role in the ubiquitin-proteasome pathway
19	YNR071C	YNR071C	1.08	0.68	-0.43	-0.1	-0.72	-0.24	-0.26		Putative aldose 1-epimerase
19	YOL131W	YOL131W	2.02	-0.3	-0.54	-0.05	-0.6	-0.09	-0.43		Putative protein of unknown function
19	YPL027W	SMA1	1.27	-0.31	-0.4	-0.34	0.57	-0.32	-0.47		Protein of unknown function involved in prospore membrane assembly
19	YPL113C	YPL113C	1.14	0.21	-0.23	-0.86	-0.01	-0.02	-0.23		Glyoxylate reductase
19	YPR002C-A	YPR002C-A	1.21	0.45	-0.56	-0.54	-0.1	0.08	-0.54		Dubious open reading frame
Cluster	Systematic Name	Gene Name	Deg	GFP	SS	Vector	m3	MTS	NES		Brief Description	GO enriched	Publication enriched	Manually curated
20	YBL073W	YBL073W	-0.12	-0.14	1.4	-0.27	-0.31	-0.23	-0.32		Dubious open reading frame	5788 (ER lumen)	20444096 (ER stress)
20	YDL114W	YDL114W	-0.08	-0.19	1.13	-0.3	0.15	-0.29	-0.41		Putative short-chain dehydrogenase/reductase
20	YFR026C	ULI1	-0.44	-0.37	1.45	-0.05	-0.16	-0.11	-0.33		Putative protein of unknown function
20	YGR039W	YGR039W	-0.5	-0.24	1.08	0.22	0.16	-0.37	-0.36		Dubious open reading frame
20	YHR044C	DOG1	0.04	0.1	1.01	-0.12	-0.24	-0.48	-0.3		2-deoxyglucose-6-phosphate phosphatase
20	YIL072W	HOP1	0.02	-0.75	1.89	-0.56	-0.3	0.38	-0.68		Meiosis-specific protein required for chromosome synapsis
20	YJR153W	PGU1	-0.2	-0.5	1.1	-0.36	0.44	-0.14	-0.33		Endo-polygalacturonase
20	YKL073W	LHS1	-0.12	-0.16	1.23	0.21	-0.31	-0.38	-0.46		Molecular chaperone of the endoplasmic reticulum lumen
20	YKL165C	MCD4	-0.02	-0.12	1.49	0.52	-0.61	-0.57	-0.69		Protein involved in GPI anchor synthesis
20	YLR349W	YLR349W	-0.85	-0.72	1.78	-0.17	-0.19	0.18	-0.02		Dubious open reading frame
20	YLR423C	ATG17	-0.17	-0.19	1.21	-0.07	-0.69	0.13	-0.21		Scaffold protein responsible for phagophore assembly site organization
20	YML130C	ERO1	0.18	-0.51	1.04	0.08	-0.05	-0.36	-0.39		Thiol oxidase required for oxidative protein folding in the ER
20	YOL031C	SIL1	-0.06	-0.2	1.4	0.28	-0.52	-0.32	-0.56		Nucleotide exchange factor for the ER lumenal Hsp70 chaperone Kar2p
20	YOR288C	MPD1	-0.25	0.09	1.37	0.24	-0.67	-0.33	-0.44		Member of the protein disulfide isomerase (PDI) family
20	YPL163C	SVS1	-0.53	0.24	1.28	-0.26	0.56	-0.63	-0.66		Cell wall and vacuolar protein
20	YPL200W	CSM4	-0.46	-0.37	2.23	-0.4	-0.48	-0.14	-0.39		Protein required for accurate chromosome segregation during meiosis
