# Supplementary material for: Cellular growth defects triggered by an overload of protein localization processes
Source: Sci Rep. 2016 Aug 19;6:31774. doi: 10.1038/srep31774 (PMC4990933; doi:10.1038/srep31774)
Supplement: Supplementary Table S3 [file srep31774-s4.xls]

## Sheet: Plasmids
Table S3. Plasmid used in this study
Serial No.	Series	Name	Genes	Plasmid backbone	Reference	Note
	Vector
1		pTOW40836	2µOri, URA3, leu2d, AmpR, ColE1Ori		Moriya et al., 2012
	TDH3 promoter series
2		pTOW-t-GFP	TDH3 promoter yEGFP	pTOW40836	Makanae et al., 2013
3		pTOW-t-GFPdeg	TDH3 promoter yEGFP-degron	pTOW40836	Makanae et al., 2013
	PYK1 promoter yEGFP series
4		pTOW-p-GFP	PYK1 promoter yEGFP	pTOW40836	Makanae et al., 2013
5		pTOW-p-MTS-GFP	PYK1 promoter MTS-yEGFP	pTOW40836	This study
6		pTOW-p-SS-GFP	PYK1 promoter SS-yEGFP	pTOW40836	This study
7		pTOW-p-NLS-GFP	PYK1 promoter NLS-yEGFP	pTOW40836	This study
8		pTOW-p-NES*-GFP	PYK1 promoter NES*-yEGFP	pTOW40836	This study
9		pTOW-p-GFP-CC	PYK1 promoter yEGFP-CC	pTOW40836	This study
10		pTOW-p-GFPm3	PYK1 promoter yEGFP_m3	pTOW40836	This study
11		pTOW-p-Q96-GFP	PYK1 promoter Q96-yEGFP	pTOW40836	This study
	HXT7 promoter series
12		pTOW-h-GFP	HXT7 promoter yEGFP	pTOW40836	Makanae et al., 2013
13		pTOW-h-MTS-GFP	HXT7 promoter MTS-yEGFP	pTOW40836	This study
14		pTOW-h-SS-GFP	HXT7 promoter SS-yEGFP	pTOW40836	This study
15		pTOW-h-NLS-GFP	HXT7 promoter NLS-yEGFP	pTOW40836	This study
16		pTOW-h-NES-GFP	HXT7 promoter NES-yEGFP	pTOW40836	This study
17		pTOW-h-GFP-CC	HXT7 promoter yEGFP-CC	pTOW40836	This study
18		pTOW-h-GFPm3	HXT7 promoter yEGFP_m3	pTOW40836	This study
	PYK1 promoter yEGFP-Y66G series
19		pTOW-p-GFPyg	PYK1 promoter yEGFP_Y66G	pTOW40836	This study
20		pTOW-p-MTS-GFPyg	PYK1 promoter MTS-yEGFP_Y66G	pTOW40836	This study
21		pTOW-p-SS-GFPyg	PYK1 promoter SS-yEGFP_Y66G	pTOW40836	This study
22		pTOW-p-NLS-GFPyg	PYK1 promoter NLS-yEGFP_Y66G	pTOW40836	This study
23		pTOW-p-NES*-GFPyg	PYK1 promoter NES*-yEGFP_Y66G	pTOW40836	This study
24		pTOW-p-GFPyg-CC	PYK1 promoter yEGFP_Y66G-CC	pTOW40836	This study
25		pTOW-p-GFPygm3	PYK1 promoter yEGFP_Y66G_m3	pTOW40836	This study
26		pTOW-p-Q96-GFPyg	PYK1 promoter Q96-yEGFP_Y66G	pTOW40836	This study
	PYK1 promoter 3×GFP series
27		pTOW-p-3×GFP	PYK1 promoter 3×yEGFP	pTOW40836	This study
28		pTOW-p-NLS-3×GFP	PYK1 promoter NLS-3×yEGFP	pTOW40836	This study
29		pTOW-p-NES-3×GFP	PYK1 promoter NES-3×yEGFP	pTOW40836	This study
30		pTOW-p-3×GFP-NLS	PYK1 promoter 3×yEGFP-NLS	pTOW40836	This study
31		pTOW-p-NES-3×GFP-NLS	PYK1 promoter NES-3×yEGFP-NLS	pTOW40836	This study
	PYK1 promoter GFPfast, moxGFP series
32		pTOW-p-GFPfast	PYK1 promoter GFPfast	pTOW40836	This study
33		pTOW-p-SS-GFPfast	PYK1 promoter SS-GFPfast	pTOW40836	This study
34		pTOW-p-moxGFP	PYK1 promoter moxGFP	pTOW40836	This study
35		pTOW-p-SS-moxGFP	PYK1 promoter SS-moxGFP	pTOW40836	This study
	PYK1 promoter MTS series
36		pTOW-p-MTS2-GFP	PYK1 promoter MTS2-yEGFP	pTOW40836	This study
37		pTOW-p-MTS3-GFP	PYK1 promoter MTS3-yEGFP	pTOW40836	This study
	mRFP-Sec12 plasmid
38		pRS413-mRFP-SEC12	CEN6-ARS4, HIS3, AmpR, ColE1Ori, TDH3 Promoter mRFP-SEC12	pRS413 (Christianson et al., 1992)	Sato et al., 2003, This study	ApE file is not available because full sequecen is not determined.
